# Supplementary material for: The effects of TGF-β-induced activation and starvation of vitamin A and palmitic acid on human stem cell-derived hepatic stellate cells
Source: Stem Cell Res Ther. 2024 Jul 23;15:223. doi: 10.1186/s13287-024-03852-8 (PMC11267759; doi:10.1186/s13287-024-03852-8)
Supplement: Supplementary file 2 — Supplementary Material 2 [file 13287_2024_3852_MOESM2_ESM.xlsx]

## Sheet: Table S1
scHSC Differentiation
Day 0 of differentiation
	Composition	Final concentration	Supplier (ref)
Medium	DMEM/F-12 + Glutamax		Thermo Fisher Scientific (31331-093)
Suplements	MEM Non-Essential Amino Acids Solution	1X	Thermo Fisher Scientific (11140050)
	B-27™ Supplement	1X	Thermo Fisher Scientific (17504044)
Factors	Activin A	100 ng/mL	Peprotech (120-14P)
	CHIR	3 µM	Tocris (4423)
	BMP-4	20 ng/mL	Peprotech (120-05)
Day 1 of differentiation
	Composition	Final concentration	Supplier (ref)
Medium	DMEM/F-12 + Glutamax		Thermo Fisher Scientific (31331-093)
Suplements	MEM Non-Essential Amino Acids Solution	1X	Thermo Fisher Scientific (11140050)
	B-27™ Supplement	1X	Thermo Fisher Scientific (17504044)
	Insulin-Transferrin-Selenium (ITS-G)	0,025X	Thermo Fisher Scientific (41400045)
	Dexamethasone	2,5 µM	Merck Sigma-Aldrich (D4902-100 mg)
	2-Phospho-L-ascorbic acid trisodium salt	100 µM	Merck Sigma-Aldrich (49752)
Factors	BMP-4	20 ng/mL	Peprotech (120-05)
Day 3-5 of differentiation
	Composition	Final concentration	Supplier (ref)
Medium	DMEM/F-12 + Glutamax		Thermo Fisher Scientific (31331-093)
Suplements	MEM Non-Essential Amino Acids Solution	1X	Thermo Fisher Scientific (11140050)
	B-27™ Supplement	1X	Thermo Fisher Scientific (17504044)
	Insulin-Transferrin-Selenium (ITS-G)	0,025X	Thermo Fisher Scientific (41400045)
	Dexamethasone	2,5 µM	Merck Sigma-Aldrich (D4902-100 mg)
	2-Phospho-L-ascorbic acid trisodium salt	100 µM	Merck Sigma-Aldrich (49752)
Factors	BMP-4	20 ng/mL	Peprotech (120-05)
	FGF-1	20 ng/mL	Peprotech (100-17A)
	FGF-3	20 ng/mL	R&D Systems (1206-F3-025)
Day 6-12 of differentiation
	Composition	Final concentration	Supplier (ref)
Medium	DMEM/F-12 + Glutamax		Thermo Fisher Scientific (31331-093)
Suplements	MEM Non-Essential Amino Acids Solution	1X	Thermo Fisher Scientific (11140050)
	Fetal Bovine Serum	1X	Thermo Fisher Scientific (26140079)
	Insulin-Transferrin-Selenium (ITS-G)	0,025X	Thermo Fisher Scientific (41400045)
	Dexamethasone	2,5 µM	Merck Sigma-Aldrich (D4902-100 mg)
	2-Phospho-L-ascorbic acid trisodium salt	100 µM	Merck Sigma-Aldrich (49752)
Factors	FGF-1	20 ng/mL	Peprotech (100-17A)
	FGF-3	20 ng/mL	R&D Systems (1206-F3-025)
	Palimitic acid	100 µM	Merck Sigma-Aldrich (P5585)
	Retinol	5 µM	Merck Sigma-Aldrich (R7632)
From day 12 of differentiation - HSC expansion medium					From day 12 of differentiation - HSC starvation medium
	Composition	Final concentration	Supplier (ref)			Composition	Final concentration	Supplier (ref)
Medium	DMEM/F-12 + Glutamax		Thermo Fisher Scientific (31331-093)		Medium	DMEM/F-12 + Glutamax		Thermo Fisher Scientific (31331-093)
Suplements	MEM Non-Essential Amino Acids Solution	1X	Thermo Fisher Scientific (11140050)		Suplements	MEM Non-Essential Amino Acids Solution	1X	Thermo Fisher Scientific (11140050)
	Fetal Bovine Serum	1X	Thermo Fisher Scientific (26140079)			Bovine serum albumin (BSA)	1X	VWR (1035-30-100ML)
	Insulin-Transferrin-Selenium (ITS-G)	0,025X	Thermo Fisher Scientific (41400045)			Insulin-Transferrin-Selenium (ITS-G)	0,025X	Thermo Fisher Scientific (41400045)
	Dexamethasone	2,5 µM	Merck Sigma-Aldrich (D4902-100 mg)			Dexamethasone	2,5 µM	Merck Sigma-Aldrich (D4902-100 mg)
	2-Phospho-L-ascorbic acid trisodium salt	100 µM	Merck Sigma-Aldrich (49752)			2-Phospho-L-ascorbic acid trisodium salt	100 µM	Merck Sigma-Aldrich (49752)
Factors	Palimitic acid	100 µM	Merck Sigma-Aldrich (P5585)		+/-	TGF-β1	25 ng/mL	Peprotech (100-21)
	Retinol	5 µM	Merck Sigma-Aldrich (R7632)
+/-	TGF-β1	25 ng/mL	Peprotech (100-21)
