# Supplementary material for: The effects of TGF-β-induced activation and starvation of vitamin A and palmitic acid on human stem cell-derived hepatic stellate cells
Source: Stem Cell Res Ther. 2024 Jul 23;15:223. doi: 10.1186/s13287-024-03852-8 (PMC11267759; doi:10.1186/s13287-024-03852-8)
Supplement: Supplementary file 3 — Supplementary Material 3 [file 13287_2024_3852_MOESM3_ESM.xlsx]

## Sheet: Materials
Materials
Antibodies
Product	Host	Source	Reference number	Dilution
Primary
Human PDGF R beta Antibody	Goat	R&D Systems	AF385	1:50
Recombinant Anti-NCAM1 antibody [EP2567Y] (ab75813)	Rabbit	Abcam	ab75813	1:100
Anti-Vimentin antibody [RV202] - Cytoskeleton Marker (ab8978)	Mouse	Abcam	ab8978	1:200
Monoclonal Anti-Actin, α-Smooth Muscle	Mouse	Merck Sigma-Aldrich	A2547-100UL	1:400
Secondary
Alexa Fluor® 488 AffiniPure Donkey Anti-Goat IgG (H+L)	-	Jackson ImmunoResearch	705-545-147	250
Alexa Fluor® 647 AffiniPure Donkey Anti-Mouse IgG (H+L)	-	Jackson ImmunoResearch	715-605-150	250
Cy™3 AffiniPure Donkey Anti-Rabbit IgG (H+L)	-	Jackson ImmunoResearch	711-165-152	250
Nuclear staining
DAPI (4',6-Diamidino-2-Phenylindole, Dihydrochloride)	-	Thermo Fisher Scientific	D1306	1:500
Mitochondrial staining
MitoTracker™ Deep Red FM - Special Packaging	-	Thermo Fisher Scientific	M22426	1:5000 (200 nM)
Chemicals, Peptides and Recombinant Proteins
Product	Source	Reference number
CHIR 99021	Tocris	4423
Recombinant Human/Murine/Rat Activin A (CHO derived)	Peprotech	120-14P
Recombinant Human BMP-4 (HeLa derived)	Peprotech	120-05
Recombinant Human FGF-3 Protein	R&D Systems	1206-F3-025
Recombinant Human FGF-acidic (FGF-1)	Peprotech	100-17A
Retinol	Merck Sigma-Aldrich	R7632
Palmitic acid	Merck Sigma-Aldrich	P5585
Recombinant Human TGF-β1 (HEK293 derived), 10ug	Peprotech	100-21
Dexamethasone	Merck Sigma-Aldrich	D4902-100 mg
Insulin-Transferrin-Selenium (ITS -G) (100X)	Thermo Fisher Scientific	41400045
2-Phospho-L-ascorbic acid trisodium salt	Merck Sigma-Aldrich	49752
Fetal Bovine Serum, qualified	Thermo Fisher Scientific	26140079
B-27™ Supplement (50X), serum free	Thermo Fisher Scientific	17504044
MEM Non-Essential Amino Acids Solution (100X)	Thermo Fisher Scientific	11140050
Triton™ X-100	Merck Sigma-Aldrich	X100-5ML
Paraformaldehyde	Merck Sigma-Aldrich	158127-500G
Trypsin-EDTA solution	Merck Sigma-Aldrich	T4049-100ML
StemPro™ Accutase™ Cell Dissociation Reagent	Thermo Fisher Scientific	A1110501
DPBS, no calcium, no magnesium	Thermo Fisher Scientific	14190-169
Thermo Fisher Scientific™ Geltrex™ LDEV-Free, hESC-Qualified, Reduced Growth Factor Basement Membrane Matrix	Thermo Fisher Scientific	12063569
Y-27632 (Dihydrochloride)	StemCell Technologies	72304
Corning® Cell Recovery Solution, 100 mL	Corning	354253
Invitrogen™ EDTA (0.5 M), pH 8.0, RNase-free	Thermo Fisher Scientific	62.554.502
Stellate Cell Growth Medium	iXCells Biotechnologies	MD-0014-500ML
NPCs Thawing Medium (All types)	BeCytes	MNT
Stellate Cell Growing Medium	BeCytes	MSG
DMEM/F-12, GlutaMAX™ supplement	Thermo Fisher Scientific	31331-093
Essential 8™ Medium	Thermo Fisher Scientific	A1517001
Bovine serum albumin (BSA)	VWR (SEQENS)	1035-30-100ML
Gene expression
Product	Source	Reference number
TaqMan probes
GAPDH	Thermo Fisher Scientific	Hs02786624_g1
COL1A1	Thermo Fisher Scientific	Hs00164004_m1
ACTA2	Thermo Fisher Scientific	Hs00426835_g1
SMAD7	Thermo Fisher Scientific	Hs00998193_m1
PDGFR-b	Thermo Fisher Scientific	Hs01019589_m1
ALCAM	Thermo Fisher Scientific	Hs00977641_m1
LRAT	Thermo Fisher Scientific	Hs00428109_m1
DES	Thermo Fisher Scientific	Hs00157258_m1
NCAM1	Thermo Fisher Scientific	Hs00941830_m1
POU5F1P3 (Oct3/4)	Thermo Fisher Scientific	Hs00999634_gH
RBP1	Thermo Fisher Scientific	Hs01011512_g1
RBP4	Thermo Fisher Scientific	Hs00924047_m1
PLIN2	Thermo Fisher Scientific	Hs00605340_m1
qPCR material
TaqMan™ Gene Expression Master Mix	Thermo Fisher Scientific	10005754
MicroAmp™ Optical 384-Well Reaction Plate with Barcode	Thermo Fisher Scientific	4309849
Adhesive PCR Plate Seals	Thermo Fisher Scientific	AB0558
UltraPure™ DNase/RNase-Free Distilled Water	Thermo Fisher Scientific	10977049
Functional tests
Product	Source	Reference number
Pierce™ BCA Protein Assay Kit	Thermo Fisher Scientific	23227
Procollagen type I C-peptide (PIP) detection	AH Diagnostics	MK101
Wash and Stop Solution for ELISA without Sulfuric Acid	AH Diagnostics	MK021
Human Vitamin A ELISA Kit (Colorimetric)	Novus Biologicals//Bio-Techne	NBP2-60191-1Kit
RIPA lysis and extraction buffer	Thermo Fisher Scientific	89901
Lactate-Glo Assay	Promega	J5022
Human Luminex® Discovery Assay (12-plex), link: biotechne.com/l/rl/AEP7Ydkb	R&D Systems/Bio-Techne	LXSAHM-12
Radioactive substrate oxidation assay
Product	Source
D-[14C(U)]glucose (3.0 mCi/mmol),	PerkinElmer NEN® (Boston, MA, US).
[1-14C]oleic acid (OA, 59.0 mCi/mmol)	PerkinElmer NEN® (Boston, MA, US).
Ultima Gold™ XR	PerkinElmer (Shelton, CT, US).
96-well Isoplate®	PerkinElmer (Shelton, CT, US).
UniFilter®-96 GF/B microplates	PerkinElmer (Shelton, CT, US).
TopSeal®-A transparent film	PerkinElmer (Shelton, CT, US).
4-(2-hydroxyethyl)-1-piperazineethanesulfonic acid (HEPES)	Merck Sigma-Aldrich (St. Louis, MO, US).
bovine serum albumin (BSA)	Merck Sigma-Aldrich (St. Louis, MO, US).
L-carnitine	Merck Sigma-Aldrich (St. Louis, MO, US).
D-glucose	Merck Sigma-Aldrich (St. Louis, MO, US).
oleic acid (OA, 18:1, n-9)	Merck Sigma-Aldrich (St. Louis, MO, US).
Bio-Rad Precision Plus ProteinTM Dual Color standard,	Bio-Rad (Copenhagen, Denmark).
Bio-Rad Protein Assay Dye Reagent Concentrate	Bio-Rad (Copenhagen, Denmark).
Dulbecco`s Phosphate Buffer Saline (DPBS with/without Mg2+and Ca2+)	ThermoFisher Scientific (Waltham, MA, US)
Seahorse analysis
Product	Source	Reference number
Seahorse XFe24 FluxPak mini	Agilent	102342-100
Seahorse XF DMEM assay medium pack, pH 7.4	Agilent	103680-100
2-Deoxy-D-glucose	Merck Sigma-Aldrich	D8375-5G
Oligomycin	Cell Signaling Technology	9996L
Carbonyl cyanide 4-(trifluoromethoxy)phenylhydrazone (FCCP)	Merck Sigma-Aldrich	C2920
Rotenone	Merck Sigma-Aldrich	R8875
Antimycin A	Merck Sigma-Aldrich	A8674
Special plates/products
Product	Source	Reference number
12 Well glass bottom plate with high performance #1.5 cover glass	Cellvis	P12-1.5H-N
6 Well glass bottom plate with high performance #1.5 cover glass	Cellvis	P06-1.5H-N
RNA isolation and cDNA generation
Product	Source	Reference number
TRIzol™ Reagent	Thermo Fisher Scientific	15596026
Glycogen, RNA grade	Thermo Fisher Scientific	R0551
Chloroform	Merck Sigma-Aldrich	372978
Etanol, GPR RECTAPUR®	VWR	20824.296
Fisher Chemical 2.5LT Isopropanol, Molecular Biology Grade	Thermo Fisher Scientific	17150576
RNeasy Mini kit	Qiagen	74106
RNeasy Micro kit	Qiagen	74004
High-Capacity cDNA Reverse Transcription Kit	Thermo Fisher Scientific	4368813
Cell lines
Product	Source	Reference number	Lot number	Name in paper
Human Hepatic Stellate Cells- Adult (HHSC)	iXCells Biotechnologies	10HU-210	300076-2	pHSC
			300075-8
Human Hepatic Stellate Cells	BeCytes	HuSC	CyHuf20001-SC-P1-Z
Product (pPSCreg name with PRID)	Source	Alternative names	Cell line type	Name in paper
WAe001-A (RRID:CVCL_9771)	WiCell Research Institute	H1	Human Embryonic Stem Cell Line (hESC)	PSC_1 (after differentiation: scHSC_1)
UCSFi001-A (RRID:CVCL_Y803)	Coriell Institute for Medical Research	WTC11	Human Induced Pluripotent Stem Cell Line (hiPSC)	PSC_2 (after differentiation: scHSC_2)
WTSIi046-A (RRID:CVCL_AE65)	Wellcome Trust Sanger Institute	HPSI0214i-wibj_2	Human Induced Pluripotent Stem Cell Line (hiPSC)	PSC_3 (after differentiation: scHSC_3)
HMGUi001-A (RRID:CVCL_WJ49)	Helmholtz Zentrum München	XM001, BIHi043-A	Human Induced Pluripotent Stem Cell Line (hiPSC)	PSC_4 (after differentiation: scHSC_4)
Hardware
Product	Model	Company	Facility	Details
Flow cytometer	BD LSRFortessaTM Cell Sorter	BD Biosciences	Flow Cytometry Core Facility at Oslo University Hospital, Gaustad
Fluorescence microscope	AxioVert.A1 microscope	Zeiss, Jena Germany	Hybrid Technology Hub, University of Oslo	Equipped with a Colibri7 LED, Filter Set 90 HE LED, an A-Plan 10x, 0.25 NA objective, and a CMOS digital camera
Confocal microscope	LSM700	Zeiss, Jena Germany	Norwegian Center for Stem Cell Research (core facility)
PCR plate machine	ViiA 7	Thermo fisher scientific
Plate reader (ELISAs, protein assays)	Wallac Victor2 1420 multilabel counter	Perkin Elmer/Wallac
Plate reader (Protein assay)	VICTOR™ NivoX4 Multilabel Plate Reader	Perkin Elmer
Plate reader (Lactate)	Glomax®-Multi+ Detection System	Promega	Department of Immunology, Oslo University Hospital
Plate reader for cytokines	Bio-Plex 200	Bio-Rad	Experimental Cell Transplantation at Oslo University Hospital
Tomocube holotomography	Tomocube HT-X1	Tomocube	Hybrid Technology Hub, University of Oslo
Confocal Raman Imaging Microscope	alpha300 R	WITec	Hybrid Technology Hub, University of Oslo	Equipped with 532 nm excitation laser (30 mW)
Seahorse	Seahorse XFe24 Analyzer	Agilent	Department of Nutrition, University of Oslo
Software
Product	Version	Company	Website
GraphPad Prism	10.2.0 for Windows		https://www.graphpad.com/
ImageJ	Java 8 (32-bit)		https://imagej.net/software/fiji/
ZEN Blue	3.5.093.00003	Carl Zeiss Microscopy GmbH	https://www.zeiss.com/microscopy/en/home.html
QuantStudio Real-Time PCR Software	1.7.2	Applied Biosystems by Thermo Fisher Scientific	https://www.thermofisher.com/no/en/home/global/forms/life-science/quantstudio-6-7-flex-software.html
Jupyter Notebook	2008-04-06
Python	2012-09-03
BioRender		BioRender	biorender.com
FlowJo™	10.9.0	BD Life Sciences	https://www.flowjo.com/
Inkscape	0.92.4	Inkscape	https://www.inkscape.org
Wave Pro	10.1.0.1	Agilent	https://www.agilent.com/
Wave Desktop	2.6.1	Agilent	https://www.agilent.com/
